# Supplementary material for: Elucidation of Complex Nature of PEG Induced Drought-Stress Response in Rice Root Using Comparative Proteomics Approach
Source: Front Plant Sci. 2016 Sep 29;7:1466. doi: 10.3389/fpls.2016.01466 (PMC5040710; doi:10.3389/fpls.2016.01466)
Supplement: Table S3 — List of rice root proteins identified by MS/MS analysis. [file DataSheet2.xls]

## Sheet: Supplimentary Table S3
Table S3 List of rice root proteins identified by MS/MS Analysis.
Spot IDa	Protein identification	Organism	GI No.	locus	Protein Score b	Threshold score	Total no. of peptides	% coverage	Peptide sequence	unique peptide (score)c	Unique Peptidesd	Experimental kDa/PI	Theoritical kDa/PI
OsC-3417	pyruvate dehydrogenase E1 component subunit beta-2, mitochondrial	Oryza sativa Japonica Group	GI:115480067	LOC_Os09g33500	48	>41	2	7	R.MAVPQVDDIVR.A			40.4/5.36	64.4/5.3
									R.IAGADVPMPYAANLER.M
OsC-4803	pyruvate dehydrogenase E1 component subunit beta-2, mitochondrial-like [Setariaitalica]	Oryza sativa Japonica Group	GI:115434904	̶	100	> 41	9	12	R.DIAAFPFR.V	7(46,37,46,69,14,12,15)	R.DIAAFPFR.V	93.9/5.17	97.6/5.5
									K.ILSHAYDR.S		K.ILSHAYDR.S
									K.NAVESYVYDMR.N		K.NAVESYVYDMR.N
									R.GIDVVLNEESKR.E		R.AVLDAATIAGLCPLR.L
									R.VSEGPDGFPLVHAR.Y		R.GCALECAILSPTFK.V
									R.AVLDAATIAGLCPLR.L		K.AVEKEYEMALQDR.V
									R.GCALECAILSPTFK.V		K.VINQCSEAEVWLR.E
									K.AVEKEYEMALQDR.V
									K.VINQCSEAEVWLR.E
OsC-2107	Lecithin:cholesterolacyltransferase family protein, expressed [Oryzasativa Japonica Group]	Oryza sativa Japonica Group	GI:218194989	LOC_Os10g08026	41	>41	1	3	R.LVEALEEVGYR.H			33.6/9.42	29.1/5.2
OsC-3113	ATP synthase subunit d, mitochondrial-like isoform X2 [Setariaitalica]	Setariaitalica	GI:115476908	LOC_Os08g37320	58	>41	3	20	K.AIDWEGMAK.M			19.7/6.24	9.0/5.4
									R.TFEDVNHQLQTK.F
									K.FSQEPQPIDWEYYR.K
OsC-5107	malate dehydrogenase,mitochondrial-like [Oryzabrachyantha}	Oryzabrachyantha	GI:115456241	LOC_Os05g49880	56	>42	2	7	K.MLYASSNER.F			15.9/3.21	29.2/5.8
									R.SKMLYASSNER.F
OsC-7524	PREDICTED: malate dehydrogenase, mitochondrial [Oryza sativa Japonica Group]	Oryza sativa Japonica Group	GI:115438875	LOC_Os01g46070	394	>42	6	20	K.LFGVTTLDVVR.A	3(20,183,132)	K.VAILGAAGGIGQPLSLLMK.L	35.6/8.74	76.5/6.3
									R.DDLFNINAGIVK.N		K.GFMGDDQLGEALEGSDIVIIPAGVPR.K
									K.KLFGVTTLDVVR.A		K.GFMGDDQLGEALEGSDIVIIPAGVPR.K + Oxidation (M)
									K.VAILGAAGGIGQPLSLLMK.L
									K.GFMGDDQLGEALEGSDIVIIPAGVPR.K
									K.GFMGDDQLGEALEGSDIVIIPAGVPR.K + Oxidation (M)
OsC-7711	sucrose synthase 1-like isoform X2 [Oryzabrachyantha	Oryzabrachyantha	GI:115453437	LOC_Os03g28330	170	>42	6	7	R.SLSALQGALR.K			93.3/5.9	90.6/6.4
									R.AMENEMLLR.I
									K.SIGNGVQFLNR.H
									K.NLTGLVELYGR.N
									R.IKQQGLNITPR.I
									R.LLPDATGTTCGQR.L
OsC-3218	PREDICTED: succinyl-CoA ligase [ADP-forming] subunit beta, mitochondrial [Oryza sativa Japonica Group]	Oryza sativa Japonica Group	GI:115447367	LOC_Os02g40830	363	>41	11	26	K.LYELFCK.S	11(28,26,28,19,74,38,33,49,23,20,89)	K.LYELFCK.S	45.4/5.98	47.7/5.5
									K.MLGQILVTK.Q		K.MLGQILVTK.Q
									K.ILTSDDRVK.A		K.ILTSDDRVK.A
									K.SGLQGGVHIVK.A		K.SGLQGGVHIVK.A
									K.LNFDDNAAFR.Q		K.LNFDDNAAFR.Q
									R.LEGTNVDQGKR.I		R.LEGTNVDQGKR.I
									K.CDVIASGIVNAAK.Q		K.CDVIASGIVNAAK.Q
									K.NVFPSEKEIVVK.S		K.NVFPSEKEIVVK.S
									R.GAAAGSVEEVKNTLK.N		R.GAAAGSVEEVKNTLK.N
									R.DTTQEDPREVAAAK.A		R.DTTQEDPREVAAAK.A
									R.LNIHEYQGAELMGK.Y		R.LNIHEYQGAELMGK.Y
OsC-8316	putative acetyl-CoA synthetase [Oryzasativa Japonica Group]	Oryza sativa Japonica Group	GI:49388286	LOC_Os02g32490	95	> 52	4	6	R.HVESMSELPSGAGR.I	3(20,16,9)	R.HVESMSELPSGAGR.I	78.5/5.69	57.6/6.4
									R.HVESMSELPSGAGR.I + Oxidation (M)		R.HVESMSELPSGAGR.I + Oxidation (M)
									R.IGTAEVESALVSHPK.C		R.IGTAEVESALVSHPK.C
									R.VLGSVGEPINPSAWR.W
OsC-1007	Succinate dehydrogenase [ubiquinone] flavoprotein subunit, mitochondrial; [Oryzasativa Japonica Group]	Oryza sativa Japonica Group	GI:75135397	LOC_Os07g04240	59	> 52	2	3	R.VMQNNAAVFR.T	2(16,43)	R.VMQNNAAVFR.T	69.4/6.61	28.4/4.9
									K.AVIELENYGLPFSR.T		K.AVIELENYGLPFSR.T
OsC-2617	Probable nucleoredoxin 1-1; Short=OsNrx1-1 [Oryzasativa Japonica Group]	Oryza sativa Japonica Group	GI:115453457	LOC_Os03g29190	56	> 41	1	2	R.GIPSLVAIGADGR.T	1(56)	R.GIPSLVAIGADGR.T	64.0/4.95	80.4/5.1
OsC-3314	Full=Fructokinase-2; [Oryzasativa Japonica Group]	Oryza sativa Japonica Group	GI:115474481	LOC_Os08g02120	90	> 52	3	9	R.TALAFVTLK.S	2(30,28)	R.LPLWPSEDAAR.A	35.8/5.02	54.8/5.4
									R.LPLWPSEDAAR.A		K.SAGILCSYDPNVR.L
									K.SAGILCSYDPNVR.L
OsC-3409	putative transaldolase [Oryzasativa Japonica Group]	Oryza sativa Japonica Group	GI:115441963	LOC_Os07g34570	72	> 41	3	7	K.IGTPEALALR.G	3(28,24,21)	K.IGTPEALALR.G	46.5/6.07	69.5/5.4
									R.GVTSNPSIFQK.A		R.GVTSNPSIFQK.A
									R.VTSVASFFVSR.V		R.VTSVASFFVSR.V
OsC-3618	V-type proton ATPase subunit B 1-like [Oryzabrachyantha]	Oryza sativa Japonica Group	GI:115468606	LOC_Os06g37180	236	> 41	14	31	K.SAIGEGMTR.R	1(54)	K.DGAADLEEGTLEIGMEYR.T	54.1/5.07	79.4/5.3
									K.YQEIVNIR.L
									K.TLDQYYSR.D
									K.TPVSLDMLGR.I
									K.FVTQGAYDTR.N
									R.DFEENGSMER.V
									R.RGQVLEVDGEK.A
									R.KFVTQGAYDTR.N
									R.QIYPPINVLPSLSR.L
									R.VTLFLNLANDPTIER.I
									R.GYPGYMYTDLATIYER.A
									R.GYPGYMYTDLATIYER.A + Oxidation (M)
									K.DGAADLEEGTLEIGMEYR.T
									R.TYPEEMIQTGISTIDVMNSIAR.G
OsC-4302	spermidine synthase 1 [Oryzasativa Japonica Group]	Oryza sativa Japonica Group	GI:6468656	LOC_Os07g22600	76	> 41	3	9	K.VLVIGGGDGGVLR.E	3(81,29,13)	K.VLVIGGGDGGVLR.E	35.5/5.23	50.3/5.5
									K.KVLVIGGGDGGVLR.E		K.KVLVIGGGDGGVLR.E
									K.SDYQNVMVFQSSTYGK.V		K.SDYQNVMVFQSSTYGK.V
OsC-5418	photosystem II subunit D1, partial (chloroplast) [Polyscias fruticosa]	Polyscias fruticosa	GI:345105629	̶	46	>41	2	100				17.2/5.11	62.2/5.9
OsC-5504	RecName: Full=Enolase; AltName: Full=2-phospho-D-glycerate hydro-lyase; AltName: Full=2-phosphoglycerate dehydratase; AltName: Full=OSE1	Oryza sativa Japonica Group	GI:90110845		737	> 52	11	42	K.FRAPVEPY.-	9(28,53,26,161,127,90,149,81,33)	R.AGWGVMTSHR.S	48.2/5.41	70.3/5.7
									R.AGWGVMTSHR.S		R.IEEELGAAAVYAGAK.F
									K.MGVEVYHNLK.S		K.VNQIGSVTESIEAVK.M
									R.IEEELGAAAVYAGAK.F		R.AAVPSGASTGVYEALELR.D
									K.VNQIGSVTESIEAVK.M		R.GNPTVEVDVCCSDGTFAR.A
									R.AAVPSGASTGVYEALELR.D		R.SGETEDTFIADLAVGLATGQIK.T
									R.GNPTVEVDVCCSDGTFAR.A		K.MTAEIGEQVQIVGDDLLVTNPTR.V
									R.SGETEDTFIADLAVGLATGQIK.T		K.MTAEIGEQVQIVGDDLLVTNPTR.V + Oxidation (M)
									K.MTAEIGEQVQIVGDDLLVTNPTR.V		R.AAVPSGASTGVYEALELRDGGSDYLGK.G
									K.MTAEIGEQVQIVGDDLLVTNPTR.V + Oxidation (M)
									R.AAVPSGASTGVYEALELRDGGSDYLGK.G
OsC-7103	photosystem II subunit D1, partial (chloroplast) [Polyscias fruticosa]	Polyscias fruticosa	GI:345105629	̶	45	>42	2	100				17.2/5.11	28.9/6.1
OsC-7510	PREDICTED: pyrophosphate--fructose 6-phosphate 1-phosphotransferase subunit beta [Oryza sativa Japonica Group]	Oryza sativa Japonica Group	GI:115467370	LOC_Os06g13810	180	>41	8	14	R.QLFDFLPK.T	8(17,29,31,11,22,62,48,43)	R.QLFDFLPK.T	61.9/6.01	78.0/6.4
									R.GQSHFFGYEGR.C		R.GQSHFFGYEGR.C
									R.LASVYSEVQTSR.L		R.LASVYSEVQTSR.L
									R.NQGGFDMICSGR.D + Oxidation (M)		R.NQGGFDMICSGR.D + Oxidation (M)
									K.SVTDYITDIVCKR.A		K.SVTDYITDIVCKR.A
									K.IYSEMIGNVMTDAR.S		K.IYSEMIGNVMTDAR.S
									K.IYSEMIGNVMTDAR.S + Oxidation (M)		K.IYSEMIGNVMTDAR.S + Oxidation (M)
									K.YVELTADYVYPYR.N		K.YVELTADYVYPYR.N
OsC-8108	carbonic anhydrase [Oryza sativa]	Oryza sativa	GI:3345477	LOC_Os01g45274	44	> 41	2	10	K.YMVFSCADSR.V	2(14,44)	K.YMVFSCADSR.V	29.5/8.41	35.4/6.8
									R.VCPSVTMGLEPGEAFTVR.N		R.VCPSVTMGLEPGEAFTVR.N
OsC-8412	glutamate dehydrogenase 2 [Oryzasativa Japonica Group]	Oryza sativa Japonica Group	GI:81686712	LOC_Os04g45970	265	> 52		12	R.MGAFTLGVNR.V	3(75,40,96)	K.VIALGDVTGSIR.N	44.9/6.32	62.0/6.8
									K.VIALGDVTGSIR.N		K.DDGTLASFIGFR.V
									K.DDGTLASFIGFR.V		K.GGIGCAPGELSTSELER.L
									K.GGIGCAPGELSTSELER.L
OsC-8616	putative succinate dehydrogenase flavoprotein alpha subunit [Oryzasativa Japonica Group]	Oryzasativa Japonica Group	GI:34394418	LOC_Os07g04240	49	>41	2	3	R.VMQNNAAVFR.T			69.5/6.61	86.3/6.6
									K.AVIELENYGLPFSR.T
OsC-3416	TPA: class III peroxidase 72 precursor	Oryzasativa Japonica Group	GI:55701011	LOC_Os05g06970	49		2	6	R.FFDVIDR.A			37.8 /5.51	59.6/5.3
									R.DGVVLSGGLGYQVPAGR.R
OsC-4416	TPA: class III peroxidase 72 precursor	Oryzasativa Japonica Group	GI:55701011	LOC_Os05g06970	42	>41	2	6	R.FFDVIDR.A			37.8/5.51	66.5/5.5
									R.DGVVLSGGLGYQVPAGR.R
OsC-6412	TPA: class III peroxidase 72 precursor [Oryza sativa Japonica Group]	Oryza sativa Japonica Group	GI:55701011	LOC_Os05g06970	60	> 41	3	11	R.FFDVIDR.A	3(19,6,36)	R.FFDVIDR.A	37.8/5.51	67.2/5.9
									K.MGQIGVLSGTQGEIR.L		K.MGQIGVLSGTQGEIR.L
									R.DGVVLSGGLGYQVPAGR.R		R.DGVVLSGGLGYQVPAGR.R
OsC-8506	TPA: class III peroxidase 72 precursor	Oryza sativa Japonica Group	GI:55701011	LOC_Os05g06970	71	>41	4	12	K.GFPISVYNR.T	3(22,61,38)	R.LPANLIQAQR.D	51.7/6.58	71.1/6.5
									R.LPANLIQAQR.D		R.GILYLGMGVSGGEEGAR.N
									R.GILYLGMGVSGGEEGAR.N		R.AVEAGISTPGMSASLSYFDTYR.C
									R.AVEAGISTPGMSASLSYFDTYR.C
OsC-3703	heat shock protein 90 [Oryza sativa Japonica Group]	Oryza sativa Japonica Group	GI:39104468	LOC_Os09g30412	76	> 41	2	3	K.SDLVNNLGTIAR.S	2(30,47)	K.SDLVNNLGTIAR.S	80.4/4.98	89.1/5.2
									K.GIVDSEDLPLNISR.E		K.GIVDSEDLPLNISR.E
OsC-4112	24.1 kDa heat shock protein, mitochondrial-like [Oryzabrachyantha]	Oryza sativa Japonica Group	GI:115448791	LOC_Os02g52150	61	> 41	3	10	R.IELAPEVYR.M	3(23,61,30)	R.IELAPEVYR.M	24.1/6.88	29.5/5.7
									R.LLSLMDDLATPAGR.A		R.LLSLMDDLATPAGR.A
									R.LLSLMDDLATPAGR.A + Oxidation (M)		R.LLSLMDDLATPAGR.A + Oxidation (M)
OsC-4315	glyoxalase I [Oryzasativa Japonica Group]	Oryza sativa Japonica Group	GI:125602450	LOC_Os08g09250	185	> 42	7	25	R.LLHAVYR.V	2(41,72)	R.QPGPLPGLNTK.I	35.1/5.53	55.1/5.6
									R.QPGPLPGLNTK.I		K.VVLVDNADFLKELQ.-
									K.CYTECFGMK.L
									K.IASFLDPDGWK.V
									R.GPTPEPLCQVMLR.V
									K.VVLVDNADFLKELQ.-
									K.GNAYAQVAIGTEDVYK.S
OsC-5409	cytosolic monodehydroascorbate reductase [Oryza sativa Japonica Group]	Oryza sativa Japonica Group	GI:4666287	LOC_Os09g39380	364	> 52	5	17	K.GYLFPQNAAR.L	4(47,69,115,102)	K.GYLFPQNAAR.L	46.7/5.63	61.6/5.7
									K.YVILGGGVAAGYAAR.E		K.YVILGGGVAAGYAAR.E
									R.LPGFHVCVGSGGER.L		K.LSDFGTQGADSNNILYLR.E
									K.LSDFGTQGADSNNILYLR.E		K.ESGESVVEYDYLPYFYSR.S
									K.ESGESVVEYDYLPYFYSR.S
OsC-7111	GSH-dependent dehydroascorbate reductase 1 [Oryza sativa Japonica Group]	Oryza sativa Japonica Group	GI:6939839	LOC_Os05g02530	69	> 41	1	7	K.AAVGHPDTLGDCPFSQR.V	1(69)	K.AAVGHPDTLGDCPFSQR.V	23.7/5.65	35.8/6.3
OsC-3418	monodehydroascorbatereductase [Oryzasativa Japonica Group]	Oryza sativa Japonica Group	GI:42407947	LOC_Os08g44340	352	> 52	7	24	K.GYLFPQNAAR.L	3(23,67,103)	K.VVGVFLEGGSAEENQVIAK.V	46.8/5.3	65.2/5.3
									R.AQPPVADVEALKK.E		K.LTDFGVQGAEANDILYLR.D
									K.ESVAPYERPALSK.G		K.EAGESVPEYDYLPYFYSR.S
									R.LPGFHTCVGSGGER.L
									K.VVGVFLEGGSAEENQVIAK.V
									K.LTDFGVQGAEANDILYLR.D
									K.EAGESVPEYDYLPYFYSR.S
OsC-7314	Putative r40c1 protein - rice [Oryza sativa Japonica Group]	Oryza sativa Japonica Group	GI:115452789	̶	350	>52	8	27	K.WCEGDNQR.W	6(74,61,85,34,127,126)	R.ADEGYCVAVR.E	42.2/6.25	57.1/6.4
									K.ADEGFSVTVR.G		R.GGSVCLAPTNPR.D
									R.ADEGYCVAVR.E		R.EGNVVLAPTNPR.D
									R.GGSVCLAPTNPR.D		K.IKDEEGNPAFALVNK.A
									R.EGNVVLAPTNPR.D		K.ILPWGDEAYAGGSANAPR.G
									K.IKDEEGNPAFALVNK.A		K.LVPYNPGYQDESVLWTESR.D
									K.ILPWGDEAYAGGSANAPR.G
									K.LVPYNPGYQDESVLWTESR.D
OsC-7611	putative stress-induced protein sti1 [Oryzasativa Japonica Group]	Oryza sativa Japonica Group	GI:49388654	LOC_Os02g43020	76	> 52	2	4	R.QVLVDLQENPR.A	2(25,51)	R.QVLVDLQENPR.A	65.2/6.03	84.4/6.3
									K.AMELDDEDISYLTNR.A		K.AMELDDEDISYLTNR.A
OsC-7617	putative stress-induced protein sti1 [Oryzasativa Japonica Group]	Oryza sativa Japonica Group	GI:49388654	LOC_Os02g43020	126	> 52	2	4	R.QVLVDLQENPR.A	2(46,79)	R.QVLVDLQENPR.A	65.1/6.03	85.8/6.4
									K.AMELDDEDISYLTNR.A		K.AMELDDEDISYLTNR.A
OsC-8601	putative stress-induced protein sti1 [Oryzasativa Japonica Group]	Oryza sativa Japonica Group	GI:49388654	LOC_Os02g43020	90	> 41	3	6	K.LVSAGIVQMR.-	3(23,37,83)	K.LVSAGIVQMR.-	65.1/6.03	84.2/6.5
									R.QVLVDLQENPR.A		R.QVLVDLQENPR.A
									K.AMELDDEDISYLTNR.A		K.AMELDDEDISYLTNR.A
OsC-8607	heat shock protein STI-like [Brachypodiumdistachyon]	Brachypodiumdistachyon	GI:115447567	̶	140	>52	5	10	R.SAALASVHR.Y			65.1/6.03	84.3/6.6
									K.LVSAGIVQMR.
									R.QVLVDLQENPR.A
									K.TSKDYDIAIETFQK.A
									K.AMELDDEDISYLTNR.A
OsC-2313	pathogenesis-related protein 1-like [Oryzabrachyantha]	Oryza sativa Indica Group	GI:115474481	̶	472	>42	16	52	R.AGILSIWK.E	16(20,11,15,57,36,70,49,41,113,7,87,103,56,9,39,176)	R.AGILSIWK.E	35.8/5.02	53.7/5.0
									K.LGGSSAFVGK.F		K.LGGSSAFVGK.F
									R.YFTKDFK.G		R.YFTKDFK.G
									R.TALAFVTLK.S		R.TALAFVTLK.S
									K.LLIVTDGEK.G		K.LLIVTDGEK.G
									R.LPLWPSEDAAR.A		R.LPLWPSEDAAR.A
									K.FSNACGAICTTK.K		K.FSNACGAICTTK.K
									K.LLIVTDGEKGCR.Y		K.LLIVTDGEKGCR.Y
									K.APGGAPANVACAISK.L		K.APGGAPANVACAISK.L
									K.SNGEREFMFYR.N		K.SNGEREFMFYR.N
									K.SAGILCSYDPNVR.L		K.SAGILCSYDPNVR.L
									K.NGVNAEGCLFDEHAR.T		K.NGVNAEGCLFDEHAR.T
									K.GAIPALPTVAVAQELISK.A		K.GAIPALPTVAVAQELISK.A
									K.IFHYGSISLITEPCR.S		K.IFHYGSISLITEPCR.S
									K.KGAIPALPTVAVAQELISK.A		K.KGAIPALPTVAVAQELISK.A
									R.NPSADMLLTEAELNLDLIR.R		R.NPSADMLLTEAELNLDLIR.R
OsC-2212	Root specific pathogenesis-related protein 10 [Oryza sativa Japonica Group].	Oryza sativa Japonica Group	GI:38678114	LOC_Os12g36830	179	> 52	8	41	M.APVSISDER.A	8(25,6,7,11,53,54,14,24)	M.APVSISDER.A	17.0/4.88	41.9/4.9
									K.VFSDAPAMPK.V		K.VFSDAPAMPK.V
									K.LNPAVDDGGSFK.T		K.LNPAVDDGGSFK.T
									K.LILDGYFGMLK.M		K.LILDGYFGMLK.M
									K.LNPAVDDGGSFKTR.V		K.LNPAVDDGGSFKTR.V
									K.MIEDYLVAHPTEYA.-		K.MIEDYLVAHPTEYA.-
									K.MIEDYLVAHPTEYA.- + Oxidation (M)		K.MIEDYLVAHPTEYA.- + Oxidation (M)
									M.APVSISDERAVSVSAER.V		M.APVSISDERAVSVSAER.V
OsC-4607	tricin synthase 1-like [Oryzabrachyantha]	Oryzabrachyantha	GI:115477092	LOC_Os08g38910	46	>41	2	10	K.YVLDTTVLPR.E			27.9/5.11	84.4/5.6
									R.IDVCQLAIADGITICR.R
OsC-1208	Ribosome inactivating protein, expressed [Oryzasativa Japonica Group]	Oryzasativa Japonica Group	GI:29150390	LOC_Os03g47460	36	>41	1	2	R.HGTDGTARVAR.R			55.6/9.72	46.2/4.9
OsC-1211	elongation factor 1 beta' [Oryza sativa Japonica Group]	Oryza sativa Japonica Group	GI:218161	LOC_Os07g46750	74	> 41	2	9	K.LVPVGYGIK.K	2(14,61)	K.LVPVGYGIK.K	23.8/4.86	44.9/4.9
									R.WYDTVAAALASR.F		R.WYDTVAAALASR.F
OsC-7712	putative elongation factor 2 [Oryzasativa Japonica Group]	Oryza sativa Japonica Group	GI:49387779	LOC_Os02g32030	58	> 52	4	5	K.FSVSPVVR.V	2(8,3)	R.VIYASQLTAKPR.L	94.9/5.85	94.6/6.4
									R.GGGQVIPTAR.R		R.VENLYEGPLDDVYATAIR.N
									R.VIYASQLTAKPR.L
									R.VENLYEGPLDDVYATAIR.N
OsC-2220	regulation of nuclear pre-mRNA domain-containing protein 1B-like isoform X2 [Oryzabrachyantha]	Oryzabrachyantha	GI:20160712	̶	41		1	1	R.SQIKEVQSR.Y			61.3/5.32	48.6/5.0
OsC-3111	Proteasome subunit beta type 3 [Oryza sativa Japonica Group]	Oryza sativa Japonica Group	GI:49388033	LOC_Os06g43570	86	> 41	3	15	K.NCFAIASDR.R	3(27,4,86)	K.NCFAIASDR.R	23.1/5.17	35.7/5.4
									K.LYQLREER.D		K.LYQLREER.D
									R.LGVQLQTVATDFQR.V		R.LGVQLQTVATDFQR.V
OsC-3516	alpha-tubulin [Oryza sativa Japonica Group]	Oryza sativa Japonica Group	GI:1136120	LOC_Os03g51600	79	> 41	1	3	R.AVFVDLEPTVIDEVR.T	1(79)	R.AVFVDLEPTVIDEVR.T	50.5/4.88	69.5/5.4
OsC-4202	putativeTriosephosphateisomerase, chloroplast precursor [Oryzasativa Japonica Group].	Oryza sativa Japonica Group	GI:50725810	LOC_Os09g36450	126	> 52	3	10	K.FFVGGNWK.C	3(34,59,33)	K.FFVGGNWK.C	32.7/6.96	39.6/5.5
									K.TNVSPEVASGIR.I		K.TNVSPEVASGIR.I
									K.VIACIGELLEER.E		K.VIACIGELLEER.E
OsC-4207	Cysteine synthase;	Oryza sativa Japonica Group	GI:84028195	LOC_Os12g42980	720	> 52	12	48	K.GAVQKAEELAAK.T	7(39,26,67,28,119,65,98)	K.GAVQKAEELAAK.T	33.9/5.39	47.6/5.6
									R.YLREQNPDIK.I		R.YLREQNPDIK.I
									R.IGYSMITDAEEK.G		R.LVLTMPASMSMER.R
									R.YLSSVLFQSIKK.E		R.LVLTMPASMSMER.R + Oxidation (M)
									R.LVLTMPASMSMER.R		K.VDGLVSGIGTGGTITGAGR.Y
									R.LVLTMPASMSMER.R + Oxidation (M)		K.TNNSFILQQFENPANPK.I
									K.EGLLVGISSGAAAAAAVR.L		K.GTGGKVDGLVSGIGTGGTITGAGR.Y
									K.VDGLVSGIGTGGTITGAGR.Y
									K.DVTELIGNTPLVYLNR.V
									K.TNNSFILQQFENPANPK.I
									K.GTGGKVDGLVSGIGTGGTITGAGR.Y
									K.SVLIEPTSGNTGIGLAFMAAAK.G
OsC-4815	Ubiquitin-activating enzyme E1 2, putative, expressed [Oryzasativa Japonica Group]	Oryzasativa Japonica Group	GI:108862075	LOC_Os12g01520	45	>41	2	1	R.VIECLER.E			109.3/5.22	97.5/5.5
									K.LHVEALQNR.A
OsC-5205	PREDICTED: proteasome subunit alpha type-1 [Oryza sativa Japonica Group]	Oryza sativa Japonica Group	GI:115444057	LOC_Os02g04100	186	>42	9	41	K.QGSACVGLR.S	9(25,23,37,17,10,13,124,91,26)	K.QGSACVGLR.S	29.9/5.37	47.8/5.7
									R.THAVLAAANK.A		R.THAVLAAANK.A
									K.AASELSSHQR.K		K.AASELSSHQR.K
									R.SQAAKTFLER.R		R.SQAAKTFLER.R
									K.LTSSNCTVAIVGR.K		K.LTSSNCTVAIVGR.K
									R.LFQVEYAMEAVK.Q		R.LFQVEYAMEAVK.Q
									R.VADHAGVALAGLTADGR.V		R.VADHAGVALAGLTADGR.V
									R.NQYDTDVTTWSPAGR.L		R.NQYDTDVTTWSPAGR.L
									K.DDGTVEPFEMIDVKR.I		K.DDGTVEPFEMIDVKR.I
OsC-7609	5-methyltetrahydropteroyltriglutamate-homocysteine methyltransferase, putative, expressed [Oryza sativa Japonica Group]	Oryza sativa Japonica Group	GI:108862990	LOC_Os12g42884	95	>41	4	8	K.YLFAGVVDGR.N	4(39,8,19,31)	K.YLFAGVVDGR.N	79.2/7.19	87.9/6.3
									R.IPSTEEIADRVNK.M		R.IPSTEEIADRVNK.M
									K.TLTSLNSVTAYGFDLIR.G		K.TLTSLNSVTAYGFDLIR.G
									K.EVEDLEAGGIQVIQIDEAALR.E		K.EVEDLEAGGIQVIQIDEAALR.E
OsC-7614	5-methyltetrahydropteroyltriglutamate-homocysteine methyltransferase, putative, expressed [Oryza sativa Japonica Group]	Oryza sativa Japonica Group	GI:108862990	LOC_Os12g42884	299	>52	7	15	K.YLFAGVVDGR.N		K.YLFAGVVDGR.N	78.3/7.19	88.8/6.4
									R.SDEKLLSVFR.E		R.SDEKLLSVFR.E
									R.IPSTEEIADRVNK.M
									K.YGAGIGPGVYTIHSPR.I
									K.TLTSLNSVTAYGFDLIR.G
									K.ALAGQKDEAYFAANAAAQASR.R
									K.EVEDLEAGGIQVIQIDEAALR.E
OsC-8703	5-methyltetrahydropteroyltriglutamate-homocysteine methyltransferase, putative, expressed	Oryzasativa Japonica Group	GI:108862990	LOC_Os12g42884	91	>41	4	9	K.YLFAGVVDGR.N			48.3/7.19	88.9/6.5
									K.TLTSLNSVTAYGFDLIR.G
									K.ALAGQKDEAYFAANAAAQASR.R
									K.EVEDLEAGGIQVIQIDEAALR.E
OsC-3318	putative thiamine biosynthesis protein [Oryza sativa Japonica Group]	Oryza sativa Japonica Group	GI:27261025	LOC_Os07g34570	105	> 41	4	16	R.FSPIKESIVSR.E	4(2,31,34,38)	R.FSPIKESIVSR.E	37.2/5.44	52.3/5.3
									R.ALDMNTAEDEIVR.L		R.ALDMNTAEDEIVR.L
									R.LQDIGMIDAVPGMR.A		R.LQDIGMIDAVPGMR.A
									R.EVVPGMIVTGMEVAEIDGAPR.M		R.EVVPGMIVTGMEVAEIDGAPR.M
OsC-7409	putative beta-alanine synthases [Oryzasativa Japonica Group]	Oryza sativa Japonica Group	GI:22775671	LOC_Os03g63490	54	> 53	2	5	R.LLLGLNCGR.A	2(19,35)	R.LLLGLNCGR.A	46.1/6.02	62.5/6.4
									R.NAAIANSYFVGSINR.V		R.NAAIANSYFVGSINR.V
OsC-2218	PREDICTED: actin-7 [Oryza sativa Japonica Group]	Oryza sativa Japonica Group	GI:1002229020	LOC_Os01g64630	186	>41	5	17	K.AGFAGDDAPR.A	0		41.9/5.23	41.1/5.1
									R.GYSFTTTAER.E
									K.DAYVGDEAQSKR.G
									K.SYELPDGQVITIGAER.F
									K.LAYVALDYEQELDTAR.S
OsC-2221	actin [Oryza sativa Indica Group]	Oryza sativa Indica Group	GI:295885	LOC_Os03g50885	364	>42	11	37	K.AGFAGDDAPR.A	2(86,34)	K.AEYDESGPSIVHR.K	42.2/5.29	46.5/5.0
									K.IKVVAPPER.K		K.LSYIALDYDQEMETAK.T
									R.GYSFTTTAER.E
									R.AVFPSIVGRPR.H
									K.DAYVGDEAQSKR.G
									K.AEYDESGPSIVHR.K
									R.GYSFTTTAEREIVR.D
									K.SYELPDGQVITIGAER.F
									K.LSYIALDYDQEMETAK.T
									R.VAPEEHPVLLTEAPLNPK.A
									K.DLYGNIVLSGGTTMFPGIADR.M
OsC-5105	Actin-depolymerizing factor 4	Oryzasativa Japonica Group	GI:75243284	LOC_Os03g60590	68	>41	5	27	K.MLYASSNER.F			16.1/5.72	29.5/5.8
									K.MLYASSNER.F+OxidationM
									K.EIIVDKIGDR
									R.SKMLYASSNER
									R.TTSYEDFTSSLPEGDCR.F
OsC-2201	Full=14-3-3-like protein GF14-C; AltName: Full=G-box factor 14-3-3 homolog C	Oryza sativa Japonica Group	GI:115476520	LOC_Os08g33370	83	> 41	2	11	K.TVDVEELTVEER.N	2(68,15)	K.TVDVEELTVEER.N	29.0/4.78	44.2/5.0
									K.AAQDIALADLAPTHPIR.L		K.AAQDIALADLAPTHPIR.L
OsC-2214	PREDICTED: major allergen Dau c 1 [Oryza sativa Japonica Group]	Oryza sativa Japonica Group	GI:1002314224	̶	52	>42	5	23	M.APVSISDER.A	5(22,6,25,42,29)	M.APVSISDER.A	17.0/4.88	46.5/5.0
									K.LNPAVDDGGSFK.T		K.LNPAVDDGGSFK.T
									K.LNPAVDDGGSFKTR.V		K.LNPAVDDGGSFKTR.V
									K.MIEDYLVAHPTEYA.-		K.MIEDYLVAHPTEYA.-
									K.MIEDYLVAHPTEYA.- + Oxidation (M)		K.MIEDYLVAHPTEYA.- + Oxidation (M)
OsC-4203	putative membrane protein [Zea mays]	Zea mays	GI:9998903	̶	120	> 52	4	13	K.YLAGLGIAR.Q	3(39,41,15)	K.YLAGLGIAR.Q	31.5/5.04	47.0/5.5
									R.AMNEINAAAR.L		R.EQIQSYVFDVIR.A
									R.EQIQSYVFDVIR.A		R.AEGDAESKYLAGLGIAR.Q
									R.AEGDAESKYLAGLGIAR.Q
OsC-5711	prolylendopeptidase-like [Oryzabrachyantha]	Oryzabrachyantha	GI:115470116	LOC_Os06g51410	67	>42	4	6	R.ELAQHGDVR.V			91.5/5.77	89.8/5.8
									R.IKEDDIGAPLR.K
									K.NLEDEIYAEIR.A
									R.LPATGEPIGQLQGGR.E
OsC-1215	Oryzain alpha chain; Flags: Precursor [Oryzasativa Japonica Group	Oryza sativa Japonica Group	GI:38345906	LOC_Os04g55650	74	> 41	2	5	K.SWGESGYVR.M	2(18,56)	K.SWGESGYVR.M	51.3/5.09	48.0/4.9
									K.AVANQPVSVAIEAGGR.A		K.AVANQPVSVAIEAGGR.A
OsC-2516	Sgt1 [Oryza sativa]	Oryza sativa	GI:6581058	LOC_Os01g43540	168	>42	5	18	R.YQVLSTKVEIR.L	5(50,35,111,31,660	R.YQVLSTKVEIR.L	41.0/4.97	71.5/5.1
									R.DIYSDADEDMRR.A		R.DIYSDADEDMRR.A
									K.AALELGYSFASGDSR.F		K.AALELGYSFASGDSR.F
									K.GAACIRLEEYQTAK.A		K.GAACIRLEEYQTAK.A
									K.IIPPAESAQRPSYPSSK.S		K.IIPPAESAQRPSYPSSK.S
OsC-3115	Putative probable submergence induced, nickel-binding protein 2A [Oryza sativa Japonica Group]	Oryza sativa Japonica Group	GI:22773257	̶	53	> 42	3	9	R.GGTQAVEAR.-	3(9,34,10)	R.GGTQAVEAR.-	29.9/5.12	36.5/5.3
									K.LSELGILSWR.L		K.LSELGILSWR.L
									K.IINRGGTQAVEAR.-		K.IINRGGTQAVEAR.-
OsC-3312	hypothetical protein OsI_37864 [Oryza sativa Indica Group]	Oryza sativa Indica Group	GI:125536157	LOC_OsI_37864	45	> 42	2	6	K.QLVAVARE.-	1(31)	K.ELDLEATLKR.C	29.0/5.05	56.1/5.4
									K.ELDLEATLKR.C
OsC-3413	hypothetical protein [Oryza sativa Japonica Group]	Oryza sativa Japonica Group	GI:54290369	̶	45	>41	1	9	R.NQGPKFSYATHGAR.C			17.2/9.26	59.8/5.4
OsC-3509	3'-N-debenzoyl-2'-deoxytaxol N-benzoyltransferase-like [Oryzabrachyantha]	Oryza sativa Japonica Group	GI:115438576	LOC_Os01g42880	129	> 41	3	8	R.ALVHYYPVAGR.I	3(32,28,68)	R.ALVHYYPVAGR.I	46.1/5.13	69.9/5.4
									K.SVIEISLDSIKR.V		K.SVIEISLDSIKR.V
									R.TLAIDFAPDADVR.L		R.TLAIDFAPDADVR.L
OsC-3518	hypothetical protein OsI_15081 [Oryza sativa Indica Group]	Oryza sativa Indica Group	GI:218194450	LOC_OsI_15081	57	> 41	2	1	R.EAYPGDVFYLHSR.L	2(42,17)	R.EAYPGDVFYLHSR.L	21.5/7.87	70.4/5.4
									R.ELAAFAQFASDLDEATR.K		R.ELAAFAQFASDLDEATR.K
OsC-4107	hypothetical protein OsJ_00565 [Oryza sativa Japonica Group]	Oryza sativa Japonica Group	GI:125569214	LOC_OsJ_00565	155	> 52	3	23	M.AVEEITEGVR.N	3(36,101,18)	M.AVEEITEGVR.N	16.3/5.1	28.9/5.5
									R.NLAVEGEPAAAAAAAGGGGEGAQR.R		R.NLAVEGEPAAAAAAAGGGGEGAQR.R
									R.NLAVEGEPAAAAAAAGGGGEGAQRR.A		R.NLAVEGEPAAAAAAAGGGGEGAQRR.A
OsC-4213	unknown protein [Oryza sativa Japonica Group]	Oryza sativa Japonica Group	GI:30017570	̶	60	> 41	3	10	R.GPLPASQVVR.D	3(25,11,60)	R.GPLPASQVVR.D	35.8/9.65	41.9/5.7
									K.ASCGNSFAPFPK.G		K.ASCGNSFAPFPK.G
									K.TATEVTILIEAYR.T		K.TATEVTILIEAYR.T
OsC-4510	hypothetical protein OsI_31140 [Oryza sativa Indica Group]	Oryza sativa Indica Group	GI:125563499	LOC_OsI_31140	148	> 41	5	12	R.YAGEAFRSP.-	5(22,30,16,98,81)	R.YAGEAFRSP.-	51.0/5.78	70.4/5.6
									R.IEEELGNVR.Y		R.IEEELGNVR.Y
									R.AALATSAEKAR.A		R.AALATSAEKAR.A
									R.GNPTVEVDLVAGDGR.L		R.GNPTVEVDLVAGDGR.L
									R.SAVPSGASTGIYEALELR.D		R.SAVPSGASTGIYEALELR.D
OsC-4808	hypothetical protein OsI_02498 [Oryza sativa Indica Group]	Oryza sativa Indica Group	GI:218188499	LOC_OsI_02498	53	> 41	2	2	K.VLILGGGPNR.I	2(34,20)	K.VLILGGGPNR.I	97.0/5.5	102.3/5.6
									R.LIGASLPAIR.A		R.LIGASLPAIR.A
OsC-6105	hypothetical protein OsJ_22407 [Oryza sativa Japonica Group]	Oryzasativa Japonica Group	GI:222636106	LOC_OsJ_22407	38	>41	1	3	K.KVGTAVAEAR.G				36.2/6.0
OsC-6201	hypothetical protein OsJ_04535 [Oryza sativa Japonica Group]	Oryza sativa Japonica Group	GI:125573095	LOC_OsJ_04535	46	>42	1	8	M.SSWNSPYYDTSSYGAGSGGGGGGGR.R	1(49)	M.SSWNSPYYDTSSYGAGSGGGGGGGR.R	29.7/10.360	43.2/5.8
OsC-6607	PREDICTED: uncharacterized protein LOC100818188 isoform X1 [Glycine max]	Glycine max	GI:571541740	LOC100818188	45	>42	7	15					82.9/5.9
OsC-8408	hypothetical protein OsI_23019	Oryzasativa Japonica Group	GI:218198209	LOC_OsI_23019	118	>41	7	23	R.GMFNKER.I				60.9/6.7
									K.GVIIVNNAR.G
									K.KGVIIVNNAR.G
									K.CDVIVINTPLTEK.T
									R.YFKGEDFPVQNYIVK.E
									K.GGEYADKNPNFVGCVEGALGIR.E
									R.NFLPGYQQVVQGEWNVAGIAYR.A
OsC-8717	hypothetical protein SORBIDRAFT_03g034200	Oryza sativa Japonica Group	GI:115456914	LOC_03g034200	806	>42	13	21	K.FSVSPVVR.V	7(36,50,15,60,103,98,142)	R.GGGQVIPTAR.R	94.9/5.85	95.6/6.5
									R.GGGQVIPTAR.R		R.VIYASQLTAKPR.L
									K.MIPASDKGR.F		R.GFVQFCYEPIK.Q
									R.IRPVLTVNK.M		K.AYLPVIESFGFSSQLR.A
									K.EGALAEENMR.G		R.VENLYEGPLDDVYATAIR.N
									R.VIYASQLTAKPR.L		R.CFLELQVEGEEAYQTFSR.V
									R.GFVQFCYEPIK.Q		K.STLTDSLVAAAGIIAQEVAGDVR.M
									R.NCDPEGPLMLYVSK.M
									K.AYLPVIESFGFSSQLR.A
									R.VENLYEGPLDDVYATAIR.N
									R.CFLELQVEGEEAYQTFSR.V
									K.STLTDSLVAAAGIIAQEVAGDVR.M
									R.ITDGALVVVDCIEGVCVQTETVLR.Q
aSpot number as given on the two dimensional gel images
bThe significance score (P < 0.05) of a protein, as produced by the Mascot algorithm
cNumber of unique peptide sequence and thier socre in parenthesis.
dUnique represent no of unique peptides sequences differing in at least 1 amino acid residue
